# Supplementary material for: Antioxidant Properties of Thymoquinone, Thymohydroquinone and Black Cumin (Nigella sativa L.) Seed Oil: Scavenging of Superoxide Radical Studied Using Cyclic Voltammetry, DFT and Single Crystal X-ray Diffraction
Source: Antioxidants (Basel). 2023 Mar 1;12(3):607. doi: 10.3390/antiox12030607 (PMC10045468; doi:10.3390/antiox12030607)
Supplement: Supplementary file 1 [file antioxidants-12-00607-s001.zip]

Archive with 1 entries (1 files):
- antioxidants-2237939-supplementary.pdf
